# Supplementary material for: Prenatal cadmium exposure does not induce greater incidence or earlier onset of autoimmunity in the offspring
Source: PLoS One. 2021 Sep 3;16(9):e0249442. doi: 10.1371/journal.pone.0249442 (PMC8415597; doi:10.1371/journal.pone.0249442)
Supplement: S1 Table — (XLSX) [file pone.0249442.s007.xlsx]

## Sheet: Time to Disease Onset NOD F
Mouse ID	Weeks	Control F	Cd F
107	18	0
108	18	0
109	14	1
110	17	1
111	18	0
112	14	1
113	18	0
114	16		1
115	18		0
116	16		1
117	16		1
118	16		1
119	13		1
213	18		0
214	16		1
215	18		0
216	17		1
217	18		0
218	18		0
219	16	1
220	18	0
221	18	0
222	12	1
223	13	1
246	16		1
247	17		1
248	17		1
B7 N	18		0
B7 L	18		0
B7 R	18		0
B7 B	18		0
B9 N	15	1
B9 L	18	0
B9 R	13	1
B9 B	16	1
B11 N	18	0
B11 L	18	0
B11 R	16	1
B11 B	13	1
B13 N	15	1
B13 L	18	0
B13 R	15	1
B13 B	18	0
B15 N	16	1
B15 L	13	1
B15 R	18	0
B15 B	18	1
B17 N	18	0
B17 B	18	0
B19 N	18		0
B19 L	11		1
B19 R	17		1
B19 B	18		0
B21 N	18		0
B21 L	15		1
B21 R	18		0
B21 B	17		1
B25 N	18		0
B25 B	17		1
B28 N	18		0
B28 L	18		0
B28 R	18		0
B29 N	18		0
B29 L	18		0

## Sheet: Time to Disease Onset NOD M
	Weeks	Control M	Cd M
B18 N	22		0
B18 L	22		0
B18 R	13		1
B18 B	22		0
B20 N	22		0
B20 L	17		1
B20 R	22		0
B20 B	22		0
B22 N	17		1
B22 L	22		1
B22 R	17		1
B22 B	22		1
B23 N	22	0
B23 L	22	0
B23 R	22	0
B23 B	22	1
B24 N	21		0
B24 L	21		0
B24 R	20		1
B24 B	21		0
B26 N	22		0
B26 L	16		1
B26 B	21		1
B27 N	22		0
B27 L	22		0
B27 R	22		0
B27 B	22		1
B30 N	22	0
B30 B	20	1

## Sheet: Arthritis Induction in SKG Mice
	Male Control H20 Parents										Male Cadmium H20 Parents											Female Control H20 Parents																		Female Cadmium H20 Parents
Week	1839	1842	1843	1848	1850	1930	1942	1944	1967	1970	1835	1837	1950	1953	1954	1956	1957	1959	1962	1963	1964	1840	1844	1845	1846	1847	1849	1931	1932	1933	1939	1940	1941	1943	1945	1968	1969	1971	1972	1836	1838	1951	1955	1958	1960
1	0	0	0	0	0	1	0	0	0	0	0	0	0	0	0	1	0	0	0	0	1	0	0	0	0	0	0	1	3	0	1	0	1	0	0	0	0	0	0	0	0	0	0	0	0
2	0	0	0	1	0	4	2	1	6	6	0	0	0	2	2	5	4	5	0	5	2	3	1	1	5	0	3	7	14	12	8	4	7	11	8	11	9	11	5	2	0	7	2	12	4
3	1	0	1	0	1	5	3	2	6	6	0	0	3	3	5	5	6	6	7	12	6	4	2	1	1	2	1	12	14	13	12	4	7	11	12	12	11	12	8	6	0	9	5	12	6
4	1	0	0	3	0	4	4	3	10	7	1	1	4	4	8	2	4	7	11	12	12	4	4	2	2	0	7	12	7	12	8	9	11	11	13	15	12	14	12	7	2	9	12	12	11
5	1	0	3	5	0	5	6	7	11	10	0	3	4	4	6	4	5	6	11	12	14	4	5	2	2	2	10	12	8	16	12	10	12	12	13	16	12	16	12	8	3	9	12	14	10
6	1	4	4	12	1	5	11	12	13	12	0	9	3	9	6	10	12	9	13	16	13	8	11	2	7	2	13	13	12	14	14	12	12	6	12	16	12	15	13	12	3	12	16	13	12
7	5	10	8	12	1	6	11	12	13	12	3	9	6	11	9	10	11	11	13	16	15	12	14	7	11	2	13	13	13	14	14	13	12	1	11	16	15	16	15	12	5	12	16	14	13
8	9	11	9	12	1	3	11	11	13	12	5	11	5	11	12	9	11	9	11	12	14	14	14	11	12	8	14	14	13	16	12	15	12	5	11	16	16	16	16	12	8	13	16	16	12
9	11	11	10	13	3	6	11	12	14	12	5	14	7	11	11	12	12	11	12	14	16	14	14	13	12	9	16	14	12	16	12	15	13	0	10	14	16	16	16	12	12	11	16	16	14
10	11	12	9	13	3	5	11	12	16	12	5	14	1	12	10	12	12	11	12	16	15	16	16	13	15	11	16	14	14	16	13	16	12	0	7	12	16	16	16	14	12	12	12	16	12
11	12	12	8	14	4	4	12	12	16	12	5	14	2	11	9	12	12	3	14	16	15	16	16	13	16	11	16	14	14	16	12	16	14	0	0	14	16	16	16	15	12	10	12	16	12
12	12	12	9	14	4	5	12	13	16	10	6	15	1	11	12	12	12	6	12	16	14	16	16	13	16	12	16	13	12	12	8	15	12	0	8	8	13	11	16	14	11	12	8	10	12

## Sheet: Left Rear Arthrtic Score
Weeks	Male Control H20 Parents				Male Cadmium H20 Parents				Female Control H20 Parents				Female Cadmium H20 Parents
	1930	1944	1967	1843	1950	1957	1962	1837	1931	1941	1971	1840	1951	1958	1960	1836
1	0	0	0	0	0	0	0	0	0	1	0	0	0	0	0	0
2	0	0	0	0	0	0	0	0	1	1	2	0	1	3	0	0
3	0	0	0	0	0	1	0	0	3	1	3	0	2	3	0	2
4	0	0	2	0	0	0	3	0	3	2	3	2	2	3	3	2
5	0	0	3	0	0	0	2	0	3	3	4	1	3	3	2	2
6	0	3	3	1	0	3	3	3	3	3	4	3	3	3	3	3
7	0	3	3	3	0	2	3	3	3	3	4	3	3	3	3	3
8	0	3	3	3	1	3	3	3	3	3	4	3	3	4	3	3
9	1	3	3	3	1	3	3	4	3	3	4	3	3	4	3	3
10	0	3	4	3	0	3	3	4	3	3	4	4	3	4	3	4
11	0	3	4	3	0	3	4	4	3	3	4	4	3	4	3	4
12	0	3	4	3	0	3	3	4	2	3	3	4	3	3	3	4
